# Supplementary material for: Tomato nuclear proteome reveals the involvement of specific E2 ubiquitin-conjugating enzymes in fruit ripening
Source: Genome Biol. 2014 Dec 3;15(12):548. doi: 10.1186/s13059-014-0548-2 (PMC4269173; doi:10.1186/s13059-014-0548-2)
Supplement: Additional file 2: — Identification of the differentially expressed nuclear proteins during tomato fruit ripening using iTRAQ-based quantitative proteomic analysis. [file 13059_2014_548_MOESM2_ESM.xls]

## Sheet: Additional file 2
Additional file 2. Identification of the differentially expressed nuclear proteins during tomato fruit ripening using iTRAQ-based quantitative proteomic analysis.
Accession numbera	Protein description	Abundance ratio (Br:MG)b	±SD	Abundance ratio (Or:MG)c	±SD	Abundance ratio (RR:MG)d	±SD	Unused Protein Score	Peptides (95%)e	% Sequence Coveragef
Signaling and gene regulation
Solyc01g089970	nucleoside diphosphate kinase (NDK)	1.22189	0.00849843	1.34182	0.0296216	1.83695	0.0251331	12.07	7	42.57
Solyc01g091640	dehydration responsive protein	0.686673	0.0116032	0.608446	0.0806575	0.501405	0.142486	7.59	4	6.845
Solyc01g094370	remorin 2 (REM2)	0.765672	0.0738413	0.678954	0.00287067	0.644191	0.00146316	14.12	6	56.32
Solyc01g097510	annexin 3 (ANNSI3)	0.800408	0.163585	0.58191	0.21583	0.597117	0.177884	5.45	3	16.98
Solyc01g097520	annexin 11 (ANNSI5)	0.714006	0.000861287	0.40566	0.00950874	0.403708	0.00817905	27.64	17	40.19
Solyc01g098780	signal peptidase complex subunit 3 (SPCS3)	1.58008	0.0718791	1.9924	0.00630888	3.04958	0.0693081	2.62	2	5.389
Solyc01g111080	gibberellin-regulated protein 2 (GASA2)	0.719047	0.0552403	0.785811	0.0512896	0.656658	0.0416195	4	2	10.58
Solyc01g111300	cold shock protein-1, DNA-binding (CSP)	1.28482	0.0534925	1.51965	0.21881	1.74857	0.441513	2	1	9.948
Solyc02g062500	2-oxoglutarate-dependent dioxygenase (LEODD)	1.87294	0.105559	3.78544	0.770278	5.92402	1.36735	11.71	9	23.68
Solyc03g005600	dehydration-responsive protein-like	0.653499	0.242473	0.541649	0.183245	0.417028	0.128607	4.47	5	22.74
Solyc03g043960	ADP-ribosylation factor-like protein (ARL)	1.04713	0	0.60256	0	0.855067	0	2.13	1	7.609
Solyc04g008740	pyruvate kinase (PYK)	0.402537	0.0439812	0.436365	0.0270869	0.467583	0.0524134	30.27	15	34.51
Solyc04g048900	calreticulin 2 calcium-binding protein (CRT2)	0.676241	0.0019114	0.734992	0.0741553	0.652687	0.0306203	4.01	2	17.68
Solyc04g054480	C2 domain-containing protein-like (C2CD2L)	0.599569	0.0550667	0.512271	0.198942	0.387815	0.22032	10.82	5	10.8
Solyc04g082200	dehydrin (DHN)	2.72872	0.335873	4.28663	1.35832	4.94169	1.66972	11.9	7	34.95
Solyc05g023800	GTP-binding nuclear protein Ran-A1 (RAN1)	0.285157	0.0702922	0.330224	0.0108684	0.288246	0.00835046	13.64	9	36.65
Solyc05g026540	transmembrane protein 214 (TMEM214)	0.593215	0.0153037	0.625331	0.0233029	0.66193	0.00830317	26.96	15	29.16
Solyc05g055770	basic leucine zipper and W2 domain-containing protein 2 (BZW2)	0.575313	0.00567307	0.545327	0.0148106	0.590262	0.017314	12.2	8	19.22
Solyc05g056230	calreticulin 2 calcium-binding protein (CRT2)	0.687432	0.0349677	0.622721	0.086494	0.5738	0.10229	38.47	20	50.35
Solyc06g083730	calreticulin 2 calcium-binding protein (CRT2)	1.34276	0	2.05116	0	1.94089	0	1.2	1	3.516
Solyc07g006570	S8-RNase (Fragment)	0.632384	0.0515211	0.503266	0.0356717	0.831277	0.024697	4.28	2	11.11
Solyc07g008720	nascent polypeptide-associated complex subunit beta (NACB)	1.44847	0.240653	2.3252	0.454515	2.2031	0.489146	11.51	9	52.47
Solyc07g052940	histone-lysine N-methyltransferase	0.991597	0	4.02055	0	4.54965	0	0.68	1	0.2895
Solyc07g066610	phosphoglycerate kinase (PGK)	0.396121	0.0342469	0.714421	0.0373296	0.449927	0.0421964	20.24	10	36.93
Solyc08g005490	dehydration-responsive protein-like	0.640037	0.000302577	0.505396	0.0916396	0.440079	0.124858	4.54	2	13.23
Solyc08g005590	SWIB/MDM2 domain protein	0.566807	0.027296	0.492793	0.0248143	0.459645	0.0271313	6.21	3	27.87
Solyc08g075400	SWIB/MDM2 domain protein	0.673654	0.0245789	0.555748	0.0869394	0.524175	0.0512653	1.66	1	6.452
Solyc08g075870	dehydration-responsive family protein-like	0.715085	0.0979607	0.300643	0.0262258	0.0980143	0.00685852	25.54	16	26.63
Solyc08g077240	ehydration-responsive family protein	0.491224	0.0557975	0.369332	0.0121644	0.251539	0.0318189	23.25	13	24.19
Solyc08g079170	stress-induced protein sti1-like protein	0.715248	0.189015	1.84801	0.303102	1.97948	0.547236	24.82	13	28.32
Solyc08g082430	nucleoside diphosphate kinase (NDPK)	0.79937	0.0611837	0.508473	0.0239118	0.424656	0.00934508	8.36	4	16.81
Solyc09g009030	histone deacetylase 2a-like	1.316	0.0336665	0.672564	0.247944	0.844986	0.214029	3.19	2	7.063
Solyc09g013100	RNA binding protein	0.633772	0.0406038	0.512616	0.0575846	0.445248	0.015046	13.26	7	14.34
Solyc09g090190	dehydration-responsive protein-like	0.481624	0.1624	0.413203	0.086612	0.304147	0.0254028	22.62	13	18.45
Solyc10g052880	LRR receptor-like serine/threonine-protein kinase, RLP (RLP)	0.475415	0.00114252	0.593583	0.0181431	0.594548	0.0243472	3.28	3	9.623
Solyc10g074870	KH domain containing RNA binding signal transduction associated 1	1.07647	0	1.67494	0	1.70608	0	1.18	1	5.674
Solyc10g079370	transcription initiation factor IIB-2 (TFIIB2)	0.708266	0.0161704	0.649249	0.0522137	0.84946	0.00999992	3.79	2	7.051
Chromatin remodeling
Solyc01g088510	dynamin like protein (DLP)	0.705669	0.0322355	0.655581	0.0181097	0.665835	0.0201189	41.35	22	45.7
Solyc03g032130	high mobility group protein (HMG)	0.352423	0.00732617	0.242831	0.0509338	0.23778	0.0479787	1.75	2	6.195
Solyc03g083390	nuclear movement protein nudc (NUDC)	0.441283	0.00867562	0.692525	0.0228881	0.733759	0.0190737	18.75	11	38.41
Solyc03g120980	ATP-binding cassette transporter (ABC)	1.30884	0.101026	1.69862	0.416291	1.37876	0.15977	13.12	8	6.267
Solyc04g054470	myosin class II heavy chain (ISS)	0.622247	0.0695843	0.547838	0.0860314	0.558196	0.033366	10.82	5	10.8
Solyc04g077020	tubulin alpha-3 chain (TUBA3)	0.863477	0.00841026	0.505052	0.00154565	0.284597	0.0105271	34.37	28	54.89
Solyc04g081490	tubulin beta-1 chain (TUB)	1.10472	0.0811585	0.8099	0.00604437	0.411895	0.0515962	12	10	35.7
Solyc06g084020	histone H1 (H1)	0.748252	0.0983136	0.532142	0.0968529	0.637476	0.160595	13.27	8	35.06
Solyc09g066100	histone H1 (H1)	0.782226	0.0611181	0.61127	0.0999433	0.71673	0.16635	16.74	10	33.45
Solyc10g008910	histone H3 (H3)	0.814717	0.04912	0.582341	0.135453	0.604377	0.0938553	9.33	7	27.21
Solyc11g072860	histone H4 (H4)	0.855676	0.0465798	0.656361	0.00772674	0.674485	0.0493124	18.31	21	53.4
Protein degradation
Solyc01g099760	26S protease regulatory subunit 6A homolog (RPT5)	1.80635	0.0421103	2.10655	0.174397	2.04339	0.198201	32.6	19	56.74
Solyc01g109940	26S protease regulatory subunit	1.53631	0.0744648	1.62983	0.00388825	1.5894	0.0735245	21.78	12	40.45
Solyc01g111710	26S proteasome non-ATPase regulatory subunit 3 (RPN3)	1.17487	0.137343	1.77042	0.632796	1.56251	0.424885	14.15	8	22.38
Solyc03g097020	26s protease regulatory subunit	0.673748	0.00545515	0.616529	0.0321059	0.61544	0.00400136	14.55	9	12.82
Solyc04g079200	26S proteasome regulatory subunit	1.36575	0.074217	1.63306	0.162735	1.62028	0.169267	12.46	6	22.12
Solyc05g013030	26S proteasome regulatory subunit	1.68095	0.0360802	1.94762	0.0414343	2.22514	0.0515445	15.6	10	23.88
Solyc05g015060	26S protease regulatory subunit 6B homolog (RPT3)	0.774324	0.376217	0.991034	0.0577801	2.59248	1.3219	5.38	4	9.671
Solyc05g018590	26S protease regulatory subunit 8 homolog A (RPT6A)	1.91259	0.0419083	2.08263	0.0873705	2.0311	0.14311	22.72	12	40.05
Solyc05g053650	26S proteasome regulatory subunit	1.42129	0.196671	1.47134	0.257954	1.38589	0.189151	15.4	8	8.661
Solyc06g063140	26S protease regulatory subunit 7 (RPT1)	2.00684	0.297559	2.27428	0.372067	2.44813	0.32941	37.14	24	55.71
Solyc06g083620	26S protease regulatory subunit 4 (RPT2)	2.16013	0.0119328	2.41559	0.0158401	2.63106	0.0486906	25.74	15	42.12
Solyc07g009140	26S proteasome non-ATPase regulatory subunit 6 (RPN7)	2.21371	0.900273	3.24487	1.76499	4.51226	2.6186	5.11	3	10.36
Solyc07g053650	26S proteasome regulatory subunit (PSMD2)	1.89741	0.20529	2.23535	0.303647	2.26382	0.195293	26.17	16	21.05
Cell defense and protein folding
Solyc01g088080	T-complex protein theta subunit (CCT8)	0.732665	0.0329807	0.50229	0.0240817	0.589722	0.0274566	16.56	10	23.11
Solyc01g100320	thioredoxin/protein disulfide isomerase (TRX7_PDI)	0.640186	0.020508	0.52344	0.101839	0.89816	0.106467	52.6	44	62.4
Solyc01g105340	chaperone protein dnaJ (DNAJ)	0.613294	0.0535127	1.05224	0.123271	1.27874	0.0709244	29.88	17	47.31
Solyc01g111510	ascorbate peroxidase (APX)	0.43008	0.020856	0.462689	0.0011958	0.550458	0.0286744	18.79	9	34.49
Solyc01g112100	dimethylaniline monooxygenase 5 (FMO5)	2.26734	0.013608	2.47974	0.0906855	2.54653	0.0596207	24.75	14	30
Solyc02g062130	ferredoxin--NADP reductase (FNR)	0.661696	0.0803156	0.700562	0.0121298	0.354598	0.0412968	3.85	2	29.01
Solyc02g083810	ferredoxin--NADP reductase (FNR)	0.366938	0.0311688	0.539516	0.0686449	0.124665	0.0250725	34.72	27	47.3
Solyc02g085790	T-complex protein 1 subunit zeta (CCT6A)	0.856343	0.0219924	0.544272	0.0165891	0.742017	0.0275131	22.07	10	22.8
Solyc03g007890	heat shock protein 90 (Fragment) (HSP90)	1.08296	0.0454325	1.7992	0.602457	1.7944	0.529662	22.31	12	28.61
Solyc03g115230	clpB chaperone (CLPB)	0.94192	0.00435765	2.3977	0.199812	2.68208	0.216036	114.34	73	56.97
Solyc03g116790	chaperone protein dnaJ (DNAJ)	0.708318	0.14282	0.788605	0.148957	0.832733	0.0877166	12.32	6	13.86
Solyc04g011440	heat shock protein 70 (HSP70)	1.80401	0.110241	3.28902	0.038143	3.4128	0.116707	17.2	10	49.62
Solyc04g014480	class I heat shock protein 20 (HSP20)	0.419004	0.00967412	0.694398	0.0211642	0.590399	0.100365	13.59	8	53.79
Solyc04g081570	chaperone protein htpG (HTPG)	0.645825	0.0118952	0.350579	0.0512379	0.334875	0.0312254	78.12	46	43.84
Solyc05g010670	chaperone protein htpG (HTPG)	0.659597	0.124574	1.53125	0.0300693	1.74232	0.0361292	21.86	11	18.93
Solyc05g013990	T-complex protein 1 subunit epsilon (CCT5)	0.774097	0.181908	0.471103	0.0503051	0.663848	0.0157849	15.56	8	21.31
Solyc05g014280	heat shock protein Hsp20 (VIS1)	1.6273	0.011843	10.6838	1.33932	12.7255	1.7589	21.93	12	46.15
Solyc06g065520	T-complex protein eta subunit (CCT7)	0.892668	0.00958777	0.647041	0.211973	0.724596	0.158484	16.51	10	22.58
Solyc06g076520	class I heat shock protein 20 (HSP20)	1.63319	0.475436	2.80526	0.859121	2.65709	0.842366	18.91	11	53.9
Solyc07g047790	chaperone protein htpG (HTPG)	1.47256	0.391127	1.39054	0.343408	1.83193	0.750495	11.37	7	17.13
Solyc07g049450	thioredoxin/protein disulfide isomerase (TRX7_PDI)	0.757163	0.0393227	0.563167	0.0606186	0.724124	0.0866536	38.87	23	59.49
Solyc07g065840	heat shock protein 90 (HSP90)	1.33882	0.195943	1.63136	0.378221	1.54027	0.413071	67.48	42	39.48
Solyc08g081010	glutamate-cysteine ligase (GCL)	1.20652	0.0351349	1.83342	0.277449	1.75062	0.426282	7.89	6	10.13
Solyc08g082820	heat shock protein 70 (HSP70)	0.907664	0.075583	0.597648	0.0496518	0.72095	0.0782349	85.08	59	62.31
Solyc11g066100	heat shock protein 70 (HSP70)	1.40269	0.016372	1.64999	0.224381	1.56995	0.029608	4.56	5	38.38
Solyc11g069000	T-complex protein 1 subunit beta (CCT2)	0.766736	0.0206099	0.560672	0.0591687	0.68766	0.082401	16.71	9	17.11
Ribosomal proteins and translation
Solyc01g087730	50S ribosomal protein L1 (RPL1)	0.653717	0.045582	0.706022	0.0392153	0.462451	0.0198626	12.69	6	25.44
Solyc01g088370	eukaryotic translation initiation factor 3 subunit B (EIF3B)	1.58148	0.0879085	1.66638	0.109817	1.59825	0.16464	23.96	14	22.18
Solyc01g098000	elongation factor-like protein (EFL)	1.80455	0.0681123	2.61559	0.009269	2.49115	0.0819688	10.54	7	58.09
Solyc02g070360	40S ribosomal protein S4-like protein (RPS4)	1.57964	0.079951	1.50739	0.152199	1.54923	0.035666	31.92	21	55.68
Solyc02g078120	eukaryotic translation initiation factor 3 subunit 7 (EIF3D)	1.98548	0.333522	2.14277	0.520961	2.24836	0.619059	8.96	5	14.38
Solyc02g079060	eukaryotic translation initiation factor 3 subunit J (EIF3J)	1.55714	0.00601047	1.78018	0.112936	1.9614	0.247445	12.67	9	36.49
Solyc03g097900	40S ribosomal protein S1 (RPS1)	1.58125	0.018311	1.5831	0.0461952	1.44835	0.0161667	34.6	19	59.39
Solyc04g005680	ribosomal protein S4	1.54196	0.294577	1.40369	0.195872	1.21756	0.100697	16.93	10	34.52
Solyc04g009540	50S ribosomal protein L10 (RPL10)	0.62151	0.0735139	0.625424	0.0172634	0.368317	0.0101256	6.6	3	18.34
Solyc04g074300	30S ribosomal protein S5 (RPS5)	1.45149	0.0710135	1.53759	0.0263668	1.30024	0.0316257	30.89	19	50.71
Solyc06g009970	elongation factor 1-alpha (EF1A)	0.600368	0.00817938	0.424293	0.00678653	0.373467	0.0642346	70.03	84	74.11
Solyc06g011280	elongation factor 1-gamma (EF1G)	3.11791	0.318706	4.26409	0.0810623	4.1457	0.0529158	46.1	29	52.3
Solyc06g051200	50S ribosomal protein L3 (RPL3)	0.803047	0.0441801	0.724708	0.130359	0.517867	0.155109	7.8	5	16.43
Solyc06g072120	40S ribosomal protein SA (RPSA)	1.93891	0.209741	1.95365	0.234111	1.79626	0.118016	18.07	12	36.15
Solyc07g016150	elongation factor 1-beta (EF1B)	3.23479	0.221543	4.1011	0.400309	5.11794	0.987201	21.65	13	68.46
Solyc08g062920	elongation factor EF-2 (ELF2)	0.963595	0.0556879	0.808596	0.0749432	0.624181	0.0552819	78.54	54	47.46
Solyc09g007560	50S ribosomal protein L5 (RPL5)	0.685862	0.00293682	0.66863	0.0485318	0.515273	0.00523709	10.2	5	27.17
Solyc09g010460	eukaryotic translation initiation factor 3 subunit A (EIF3A)	1.72398	0.0565775	1.73182	0.0796968	1.86512	0.041635	43.52	25	25.59
Solyc09g073000	elongation factor Tu (TUF)	0.686114	0.0341474	0.62292	0.0293248	0.585086	0.0299091	30.83	19	59.56
Solyc10g052660	40S ribosomal protein S25-1 (RPS25A)	1.77735	0.0395468	1.94724	0.201414	1.81706	0.142117	2.85	2	48.15
Solyc11g006690	40S ribosomal protein S17-like protein (RPS17L)	1.72287	0.130662	1.67558	0.0462863	1.61874	0.119058	16.01	11	51.39
Solyc11g069700	elongation factor 1-alpha (EF1A)	0.33823	0.0248482	0.402369	0.0422621	0.636112	0.0653432	4	3	66
Solyc11g072190	elongation factor beta-1 (EEF1B2)	6.12264	2.55096	9.638	4.63004	10.5888	5.44446	31.18	26	77.97
Metabolism
Solyc01g101060	S-adenosylmethionine synthase (SAM)	0.414155	0.028476	0.279647	0.0166039	0.158056	0.00519525	33.83	20	62.6
Solyc01g102410	glutaminyl-tRNA synthetase (GLNS)	1.37068	0.162864	1.24185	0.0669492	1.52006	0.255324	40.59	24	31.08
Solyc01g109360	tyrosyl-tRNA synthetase (TYRS)	0.711553	0.0231554	0.681302	0.010558	0.80389	0.0240604	17.56	9	39.63
Solyc01g112290	glutamyl-tRNA synthetase (GLNS)	1.14012	0.0486758	1.31385	0.122608	1.50952	0.215325	15.77	8	20
Solyc02g014310	polyadenylate-binding protein (PABPC)	0.672126	0.0261361	0.471406	0.00795465	0.548458	0.0513392	16.88	9	16.48
Solyc02g065300	leucyl-tRNA synthetase (LEUS)	1.20142	0.195518	1.53438	0.337018	1.67402	0.377273	13.52	11	8.619
Solyc02g090860	phenylalanyl-tRNA synthetase alpha chain (PHES)	1.26846	0.0577625	1.56955	0.0355072	1.72037	0.090722	15.07	8	16.73
Solyc03g093480	U3 small nucleolar RNA-associated protein 10 (UTP10)	0.870964	0	0.801678	0	0.559758	0	0.6	1	0.6515
Solyc04g006970	phosphoenolpyruvate carboxylase (PPC)	1.20859	0.0232585	0.837565	0.0298475	0.646435	0.0174844	30.96	16	19.05
Solyc05g005800	threonyl-tRNA synthetase (THRS)	1.57978	0.21589	1.98583	0.231655	1.83919	0.373253	24.79	14	19.17
Solyc05g056250	asparaginyl-tRNA synthetase (ASNS)	1.50803	0.0138235	1.79005	0.282149	1.80706	0.175277	22.01	10	24.45
Solyc07g008950	methionyl-tRNA synthetase (METS)	1.28732	0.185926	1.61284	0.159973	1.91792	0.105637	24.15	12	17
Solyc09g007540	valyl-tRNA synthetase (VALS)	1.69052	0.0238905	2.30455	0.0553977	2.50521	0.192751	28.44	16	17.66
Solyc09g008280	S-adenosylmethionine synthase (SAM)	0.458648	0.0734602	0.380041	0.000148617	0.33173	0.0280194	10.27	5	40.51
Solyc09g066150	cytochrome P450 (CYP)	2.49941	0.168012	4.64964	0.366531	7.71453	0.383361	29.59	16	36.65
Solyc09g090140	malate dehydrogenase (MDH)	1.76599	0.00943202	1.5242	0.123412	1.71604	0.063921	21.48	15	41.57
Solyc09g092380	adenosylhomocysteinase (AHCY)	1.30362	0.00277448	1.82543	0.0223362	1.80078	0.0105788	46.54	25	49.48
Solyc10g051020	cytochrome P450 (CYP)	0.277781	0.0294073	0.634049	0.114019	0.992846	0.155746	11.27	6	11.63
Solyc10g080840	cytochrome P450 (CYP)	1.41313	0.10696	2.45041	0.908711	1.86584	0.535382	4.2	2	3.536
Uncharacterized
Solyc02g092000	unknown Protein	0.870321	0.0543771	0.710502	0.180749	0.579821	0.248122	5.76	4	17.83
Solyc03g025800	Os03g0111400 protein (Fragment)	0.73256	0.062611	0.412952	0.047654	0.386882	0.0875412	9.55	5	33.59
Solyc06g063240	Os03g0169000 protein (Fragment)	0.716257	0.0814424	0.369048	0.00521544	0.157636	0.0133155	24.23	15	40.15
Solyc07g043320	unknown Protein	2.06006	0.0157028	4.03604	0.0912107	3.78408	0.198516	137.63	73	49.77
Solyc08g067030	Os01g0611000 protein (Fragment)	0.934549	0.0750891	0.535661	0.0292999	0.360606	0.0052638	24.32	22	40.16
Solyc09g011880	LOC556397 protein (Fragment)	1.82145	0.390377	2.56041	0.781654	2.70121	0.715852	21.62	12	28.77
Solyc11g010580	unknown Protein	0.461395	0.0198577	0.344317	0.0195161	0.225199	0.0296165	8.01	4	16.47
aAccession number from the International Tomato Annotation Group release version 2.3. bThe average fold change of protein expression levels in wild-type fruit at breaker (Br) versus mature green (MG) ripening stage from two independent biological replicates. The meaningful cut-off was fixed at 1.36 fold (36% variation) corresponding to the iTRAQ ratio of >1.36 for up-regulation and <0.74 (1/1.36)…
