# Supplementary material for: Tomato nuclear proteome reveals the involvement of specific E2 ubiquitin-conjugating enzymes in fruit ripening
Source: Genome Biol. 2014 Dec 3;15(12):548. doi: 10.1186/s13059-014-0548-2 (PMC4269173; doi:10.1186/s13059-014-0548-2)
Supplement: Additional file 4: — Identification of the differentially expressed nuclear proteins in the rin mutant tomato fruit using iTRAQ-based quantitative proteomic analysis. [file 13059_2014_548_MOESM4_ESM.xls]

## Sheet: Additional file 4
Additional file 4. Identification of the differentially expressed nuclear proteins in the rin mutant tomato fruit using iTRAQ-based quantitative proteomic analysis.
Accession numbera	Protein description	Abundance ratio (rin:WT) at Br stageb	±SD	Abundance ratio (rin:WT) at Or stagec	±SD	Unused Protein Score	Peptides (95%)d	% Sequence Coveragee
Signaling and gene regulation
Solyc01g087420	PHD zinc finger-containing protein	0.744732	0	0.619441	0	0.77	1	1.395
Solyc01g089970	nucleoside diphosphate kinase (NDK)	1.68671	0.0398307	0.935607	0.0193861	12.21	7	42.57
Solyc01g091690	dehydration-responsive family protein	0.455939	0.00209966	0.435509	0.0153509	15.71	8	16.82
Solyc01g097520	annexin 11 (ANNSI5)	0.84772	0.0642906	1.55076	0.0504987	29.49	16	47.78
Solyc01g108570	gibberellin receptor GID1L2 (GID1B)	0.787046	0	0.654636	0	2	1	4.194
Solyc01g111080	gibberellin-regulated protein 2 (GASA2)	2.62602	0.771058	2.5017	0.218226	4	2	10.58
Solyc02g062500	2-oxoglutarate-dependent dioxygenase (LEODD)	1.09421	0.254751	0.423651	0.0149219	14.1	8	24.3
Solyc03g083970	IQ calmodulin-binding motif family protein	1.54237	0.0730852	0.893378	0.0616143	17.97	11	27.34
Solyc03g111200	adenylate kinase (ADK)	0.839602	0.0154643	1.64934	0.0643823	10.77	6	24.59
Solyc03g112450	signal recognition particle receptor beta subunit-like protein	0.784451	0.0396872	0.583331	0.0304306	2	1	6.897
Solyc03g123830	phosphoglycerate dehydrogenase (PHGDH)	1.6596	0.00764249	2.26967	0.051445	15.85	7	20.1
Solyc04g008740	pyruvate kinase (PYK)	1.91542	0.145234	1.79774	0.059645	31.39	16	36.47
Solyc04g048900	calreticulin 2 calcium-binding protein (CRT2)	2.07794	0.0772777	1.95943	0.20381	9.75	7	32.45
Solyc04g054480	C2 domain-containing protein-like (C2CD2L)	1.48394	0.483943	4.62357	3.50595	6.13	4	3.72
Solyc04g082200	dehydrin (DHN)	0.745977	0.00587347	0.474516	0.0131985	14.35	7	43.69
Solyc05g023800	GTP-binding nuclear protein Ran-A1 (RAN1)	2.56272	0.141694	2.3397	0.262438	12.94	9	36.65
Solyc05g055770	basic leucine zipper and W2 domain-containing protein 2 (BZW2)	1.64675	0.0397893	1.9933	0.158454	14.08	7	22.87
Solyc06g035460	DEAD-box ATP-dependent RNA helicase 7 (RH7)	0.963829	0	0.49204	0	2	1	9.009
Solyc07g006570	S8-RNase (Fragment)	1.54713	0.240567	2.76269	0.975818	6.45	4	17.28
Solyc07g007760	defensin protein	1.13259	0.0208607	2.56561	0.266865	15.22	16	33.33
Solyc07g066600	phosphoglycerate kinase (PGK)	1.77455	0.0206642	0.995447	0.00916812	41.67	25	61.6
Solyc07g066610	phosphoglycerate kinase (PGK)	2.57042	0.124564	1.14923	0.0924172	27.42	15	49.79
Solyc08g005490	dehydration-responsive protein-like	1.56503	0.00559726	1.85842	0.118888	5	4	16.42
Solyc08g005590	SWIB/MDM2 domain protein	1.12393	0.0619522	1.59073	0.122996	6.01	3	27.87
Solyc08g075400	SWIB/MDM2 domain protein	1.22201	0.156246	1.53036	0.15233	2.79	2	20.16
Solyc08g075870	dehydration-responsive family protein-like	1.23625	0.0880942	3.28587	0.630247	29.82	21	30.15
Solyc08g077240	dehydration-responsive family protein	1.5854	0.0695252	2.3891	0.54874	42.09	25	34.25
Solyc08g079170	stress-induced protein sti1-like protein	0.942379	0.0303682	0.482449	0.0647124	16.26	9	19.52
Solyc08g080640	osmotin-like protein (Fragment) (NP24)	0.45188	0.0481956	1.06969	0.0369312	10.05	13	26.32
Solyc08g082430	nucleoside diphosphate kinase (NDPK)	1.46631	0.0472517	1.99669	0.0325288	12	8	23.95
Solyc10g006880	NAC domain protein (NACNOR)	0.346737	0	0.515229	0	2.01	2	9.577
Solyc10g052880	LRR receptor-like serine/threonine-protein kinase, RLP (RLP)	1.66769	0.000423253	1.76086	0.153903	16.65	10	19.46
Solyc10g074870	KH domain containing RNA binding signal transduction associated 1	0.483059	0	0.787046	0	0.91	1	5.674
Solyc10g078540	H/ACA ribonucleoprotein complex subunit 1-like protein 1	1.19776	0.0859263	1.67591	0.153922	2.76	3	14.95
Solyc11g007780	guanine nucleotide-binding protein subunit beta-like protein (GNBPL)	0.726673	0.0390532	0.667106	0.0219041	6.03	3	9.115
Chromatin remodeling
Solyc01g099410	histone H2A (H2A)	1.2117	0.0732985	1.63763	0.129733	10.52	10	36.99
Solyc03g032130	high mobility group protein (HMG)	3.04665	0.22232	5.27536	0.723122	3.01	2	12.39
Solyc03g083390	nuclear movement protein nudc (NUDC)	2.75751	0.101888	1.81885	0.195645	23.07	12	44.7
Solyc03g120980	ATP-binding cassette transporter (ABC)	0.739092	0.108135	0.683603	0.0874884	7.08	3	2.933
Solyc04g077020	tubulin alpha-3 chain (TUBA3)	1.86625	0.112066	2.61812	0.0638915	39.31	33	58.89
Solyc06g035970	tubulin beta chain (TUBB)	1.22305	0.209138	2.3203	1.03601	6.4	5	45.41
Solyc09g010400	histone H2A (H2A)	1.50763	0.301626	1.267	0.205309	4.68	4	42.07
Solyc09g066100	histone H1 (H1)	1.50098	0.121673	0.737312	0.158395	16.27	7	31.71
Solyc10g008910	histone H3 (H3)	1.33102	0.203391	2.86012	0.900945	12.58	10	36.76
Solyc10g080940	tubulin beta chain (TUBB)	1.14409	0.0526501	1.67369	0.121979	37.21	31	42.92
Solyc11g010230	histone H3 (H3)	1.3017	0.000411272	1.67143	0.320458	2.05	3	36.76
Solyc11g072860	histone H4 (H4)	1.27351	0.00293229	1.6505	0.073996	16.99	20	53.4
Solyc11g073250	histone H2A (H2A)	1.08172	0.024903	1.56265	0.20746	2	1	32.43
Solyc11g073260	histone H2A (H2A)	1.26539	0.127765	1.80332	0.344508	2	1	27.66
Solyc12g006830	histone H2A (H2A)	1.26181	0.00759429	1.51063	0.184886	4.04	2	24.44
Protein degradation
Solyc01g008370	26S proteasome regulatory subunit	0.768653	0.102459	0.633326	0.116561	6.06	4	10.97
Solyc01g099760	26S protease regulatory subunit 6A homolog (RPT5)	0.799853	0.00552509	0.653761	0.0259032	27.25	17	51.3
Solyc01g109940	26S protease regulatory subunit	0.751493	0.017841	0.611905	0.0713097	20.59	10	33.17
Solyc01g111710	26S proteasome non-ATPase regulatory subunit 3 (RPN3)	0.809516	0.0260866	0.713792	0.0150209	11.25	8	16.22
Solyc04g051370	26S proteasome non-ATPase regulatory subunit 12 (RPN5)	0.800441	0.0625371	0.70313	0.0484934	2.88	2	3.167
Solyc04g079200	26S proteasome regulatory subunit	0.666364	0.0577289	0.532685	0.00703204	12.18	6	22.12
Solyc05g013030	26S proteasome regulatory subunit	0.679843	0.0546706	0.5384	0.0700005	15.68	8	21.28
Solyc05g018570	26S protease regulatory subunit 8 homolog A (RPT6A)	0.652791	0.0140154	0.629014	0.0821999	16.83	9	29.74
Solyc06g063140	26S protease regulatory subunit 7 (RPT1)	0.636933	0.0792687	0.548618	0.037918	29.79	16	35.66
Solyc06g082630	26S protease regulatory subunit 6B (RPT3)	0.663919	0.0152846	0.547022	0.0025191	17.35	9	34.3
Solyc06g083620	26S protease regulatory subunit 4 (RPT2)	0.621225	0.0109999	0.506231	0.0191326	25.8	15	38.96
Solyc07g009140	26S proteasome non-ATPase regulatory subunit 6 (RPN7)	0.778138	0.012541	0.528663	0.0864672	7.66	5	13.99
Solyc07g053650	26S proteasome regulatory subunit (PSMD2)	0.584959	0.0717634	0.478635	0.0279621	30.67	17	25.67
Solyc07g062570	ubiquitin-conjugating enzyme E2 N (SlUBC32)	0.523051	0.0655716	0.456823	0.0910092	2.61	2	9.804
Cell defense and protein folding
Solyc01g088080	T-complex protein theta subunit (CCT8)	1.22382	0.0703715	2.10199	0.10639	18.3	10	22.55
Solyc01g111510	ascorbate peroxidase (APX)	1.70011	0.332328	1.67694	0.174962	19.57	9	34.84
Solyc01g112100	dimethylaniline monooxygenase 5 (FMO5)	0.344877	0.0431592	0.431242	0.0474695	10.44	7	16.67
Solyc02g083810	ferredoxin--NADP reductase (FNR)	1.84916	0.0216422	1.66153	0.202158	35.29	26	45.95
Solyc02g085790	T-complex protein 1 subunit zeta (CCT6A)	1.15614	0.00798605	1.91355	0.229512	25.21	13	29.35
Solyc02g091900	cysteine desulfurase (NIFS)	0.638557	0.212662	0.767156	0.144855	9.07	7	20.12
Solyc04g011440	heat shock protein 70 (HSP70)	0.706409	0.011385	0.339529	0.0910382	12.36	10	47.16
Solyc04g074640	L-ascorbate peroxidase (APX)	1.59048	0.0328642	1.4455	0.0133129	8.23	4	15.36
Solyc04g081570	chaperone protein htpG (HTPG)	0.964851	0.0444016	1.94479	0.214074	76.26	45	47.91
Solyc05g010670	chaperone protein htpG (HTPG)	1.05928	0.00731713	0.597724	0.0866776	7.54	4	12.33
Solyc05g014280	heat shock protein Hsp20 (VIS1)	0.233714	0.00758635	0.0761871	0.0181008	18.1	11	40.27
Solyc06g005940	protein disulfide isomerase (PDI)	0.643607	0.156834	0.597538	0.212793	11.76	7	18.24
Solyc06g065520	T-complex protein eta subunit (CCT7)	1.236	0.0113835	2.05152	0.150283	24.73	15	32.62
Solyc06g076520	class I heat shock protein 20 (HSP20)	0.839602	0.0154643	0.537165	0.0382751	18.15	10	53.9
Solyc09g010630	heat shock protein 70 (HSP70)	0.897796	0.0660327	0.672682	0.0148496	11.05	7	51.31
Solyc11g069000	T-complex protein 1 subunit beta (CCT2)	1.25583	0.118207	1.70984	0.100834	18.09	9	19.39
Solyc12g099240	huntingtin interacting protein K (HIPK)	1.28295	0.134799	1.55417	0.00179675
Ribosomal proteins and translation
Solyc01g099670	40S ribosomal protein S10-like (RPS10)	0.698499	0.0192953	0.57808	0.114807	12.91	7	37.91
Solyc02g070350	40S ribosomal protein S4-like protein (RPS4)	0.653626	0.0510667	0.640067	0.0206262	30.98	21	61.74
Solyc03g097900	40S ribosomal protein S1 (RPS1)	0.597035	0	0.586138	0	36.04	22	62.45
Solyc04g074300	30S ribosomal protein S5 (RPS5)	0.69663	0.0619472	0.687249	0.00176097	30.42	19	55.71
Solyc06g009970	elongation factor 1-alpha (EF1A)	1.42635	0.144016	2.85376	1.00168	60.06	89	60.94
Solyc06g011280	elongation factor 1-gamma (EF1G)	0.504486	0.0253799	0.380875	0.0122737	42.49	30	49.15
Solyc06g072120	40S ribosomal protein SA (RPSA)	0.430936	0.026327	0.516228	0.00336134	14.55	10	33.45
Solyc06g072490	40S ribosomal protein S1 (RPS1)	0.747672	0.0109058	0.597879	0.00631718	30.97	20	62.45
Solyc06g073800	40S ribosomal protein S11 (RPS11)	0.741074	0.0983861	0.666987	0.0861983	16.15	9	42.77
Solyc07g016150	elongation factor 1-beta (EF1B)	0.643415	0.139909	0.405826	0.00553727	21.73	13	68.46
Solyc07g061900	50S ribosomal protein L4 (RPL4)	0.979269	0.0630485	1.55235	0.49636	4.28	3	7.292
Solyc10g052660	40S ribosomal protein S25-1 (RPS25A)	0.525017	0.00714163	0.341268	0.0223642	10.28	9	48.15
Solyc11g006690	40S ribosomal protein S17-like protein (RPS17L)	0.624313	0.0381748	0.614037	0.0113748	12.81	10	59.03
Solyc11g069700	elongation factor 1-alpha (EF1A)	2.50604	0.152836	1.44803	0.0865861	3.78	6	55.7
Solyc11g072190	elongation factor beta-1 (EEF1B2 )	0.510063	0.0398504	0.380998	0.0496424	28.05	20	74.01
Solyc12g096540	40S ribosomal protein S10-like (RPS10)	0.645989	0.0652246	0.587898	0.0913057	12.33	7	38.33
Metabolism
Solyc01g005820	splicing factor arginine/serine-rich 4 (SRSF4)	1.3931	0.195329	1.70995	0.120749	7.46	5	18.65
Solyc01g094790	cysteine synthase (CYS)	0.656475	0.0368988	0.622886	0.0500903	4.53	3	12.32
Solyc01g098030	similarity to RNA-binding protein	1.52757	0	0.787046	0	3.24	2	6.342
Solyc01g100570	nucleolar protein (NOP)	1.2107	0.083499	2.04977	0.0427215	25.19	14	26.58
Solyc01g101060	S-adenosylmethionine synthase (SAM)	2.85696	0.141526	5.16491	0.438226	36.56	25	68.96
Solyc01g107870	Poly(A) RNA binding protein (PABP)	0.658453	0	0.648127	0	2	1	2.333
Solyc02g014310	polyadenylate-binding protein (PABPC)	1.54879	0.116506	2.53122	0.23575	18.9	11	21.08
Solyc02g080810	aminomethyltransferase (AMT)	1.73871	0.039586	1.2857	0.0325577	23.66	14	39.9
Solyc03g025270	rRNA 2&apos-O-methyltransferase fibrillarin	1.06462	0.0318585	1.67114	0.100174	19.84	11	26.75
Solyc03g113800	betaine aldehyde dehydrogenase (ALDH)	1.57734	0.347058	1.20673	0.0638478	4	2	4.752
Solyc03g118020	tudor / nuclease domain-containing protein	0.702291	0.0494948	0.877189	0.0181756	71.58	40	45.92
Solyc03g121270	IAA-amino acid hydrolase (ILL)	0.662059	0.0838101	0.885666	0.123587	20.44	12	29.44
Solyc05g050970	transketolase 1 (TKL-1)	2.24919	0.30534	1.9667	0.241442	15.27	8	13.44
Solyc07g008330	nucleolar and coiled-body phosphoprotein 1-like (NOLC1)	1.47231	0	1.52757	0	2	1	2.92
Solyc09g007540	valyl-tRNA synthetase (VALS)	0.778116	0.0205639	0.551084	0.00658086	27.76	14	17.38
Solyc09g008280	S-adenosylmethionine synthase (SAM)	2.35057	0.166537	3.79045	0.357557	17.37	10	51.28
Solyc09g009020	enolase (ENO)	3.85271	0.534873	1.37457	0.0379712	29.96	17	53.83
Solyc09g066150	cytochrome P450 (CYP)	0.347181	0.132932	0.280219	0.0614293	7.59	4	9.761
Solyc09g083080	nucleolar protein 5 (NOP5)	1.07918	0.0223611	1.92177	0.00164646	26.65	15	28.08
Solyc09g090140	malate dehydrogenase (MDH)	0.762475	0.0245708	0.527105	0.0327474	25.2	15	47.59
Solyc09g092380	adenosylhomocysteinase (AHCY)	0.946277	0.00871535	0.40942	0.0152714	38.43	21	43.92
Solyc10g051020	cytochrome P450 (CYP)	4.04767	1.0149	1.47387	0.0678265	9.95	6	12.98
Solyc12g010040	leucyl aminopeptidase (LAPN)	0.630371	0.049508	0.703997	0.0670938	18.99	10	20.8
Uncharacterized
Solyc01g105410	Os06g0220000 protein (Fragment)	3.16873	0.698927	2.98015	0.35919	5.85	5	14.62
Solyc03g025800	Os03g0111400 protein (Fragment)	1.19236	0.0958859	3.38455	0.692755	11.16	6	44.53
Solyc06g063240	Os03g0169000 protein (Fragment)	1.29507	0.0476904	2.82916	0.041896	24.64	15	37.93
Solyc07g043320	unknown Protein	0.370406	0.0188415	0.258885	0.0349918	125.53	69	50.5
Solyc08g067030	Os01g0611000 protein (Fragment)	0.959899	0.0309327	1.70476	0.181491	27.78	21	47.44
Solyc09g011880	LOC556397 protein (Fragment)	0.779396	0.0875654	0.575256	0.00905936	23.28	13	35.27
Solyc11g010580	unknown Protein	1.38586	0.258615	1.75281	0.221097	6	3	11.76
aAccession number from the International Tomato Annotation Group release version 2.3. bThe average fold change of protein expression levels in rin mutant versus wild-type at breaker (Br) ripening stage from two independent biological replicates. The meaningful cut-off was fixed at 1.41 fold (41% variation) corresponding to the iTRAQ ratio of >1.41 for up-regulation and <0.71 (1/1.41) for down-reg…
