# Supplementary material for: Tomato nuclear proteome reveals the involvement of specific E2 ubiquitin-conjugating enzymes in fruit ripening
Source: Genome Biol. 2014 Dec 3;15(12):548. doi: 10.1186/s13059-014-0548-2 (PMC4269173; doi:10.1186/s13059-014-0548-2)
Supplement: Additional file 7: — Identification of nuclear proteins that changed ubiquitination levels in the rin mutant tomato fruit using SWATH-MS approach. [file 13059_2014_548_MOESM7_ESM.xls]

## Sheet: Additional file 7
Additional file 7. Identification of nuclear proteins that changed ubiquitination levels in the rin mutant tomato fruit using SWATH-MS approach.
Accession numbera	Protein description	Abundance of ubiquitinated proteins (rin)b					Abundance of ubiquitinated proteins (WT)c					Abundance ratio of ubiquitinated proteins (rin:WT)d	P Value (t-test)	Protein abundance ratio revealed by iTRAQ (rin:WT)e
		Replicate 1	Replicate 2	Replicate 3	Mean	±SD	Replicate 1	Replicate 2	Replicate 3	Mean	±SD
Signaling and gene regulation
Solyc02g069260	ARGONAUTE 1 (SlAGO2A)	21585.1	22493.6	39035.9	27704.8	9823.48	8924.48	12635.1	9612.72	10390.8	1973.9	2.66629	0.04022	1.04237
Solyc03g025850	remorin 1 (REM1)	111460	118374	108836	112890	4927.18	38448.4	39061	37674.1	38394.5	695.028	2.94026	1.314e-05	1.09751
Solyc03g080160	nascent polypeptide-associated complex alpha subunit-like protein (NACA)	326.623	2232.44	3804.87	2121.31	1741.78	6481.8	4921.6	9670.31	7024.57	2420.44	0.301984	0.04649	0.960428
Solyc03g112350	ATP dependent RNA helicase (SlDEAD12)	103824	86620.9	89976.9	93473.8	9118.9	163987	218334	239804	207375	39078.2	0.450748	0.00795	0.956325
Solyc04g080080	glycosyltransferase family 77 protein (GT77)	96955.4	94629.9	94523.5	95369.6	1374.34	42869.9	53944.5	55212.7	50675.7	6789.7	1.88196	0.00037	1.09507
Solyc04g082200	dehydrin (DHN)	55026.1	67518.3	31332.7	51292.4	18379.4	1.16177e+06	1.52279e+06	1.41481e+06	1.36646e+06	185303	0.0375367	0.00026	0.474516
Solyc05g012020	MADS-box transcription factor MADS-MC (RIN)	13432.2	8691.27	15772.9	12632.1	3607.97	368071	441209	443151	417477	42797.7	0.0302582	8.2376e-05	not detected
Solyc05g049950	small nuclear ribonucleoprotein-associated protein B (SNRPB)	59889.7	64287.9	61693.5	61957.1	2210.92	116027	124500	137253	125927	10684.5	0.492008	0.00053	1.11373
Solyc05g055770	basic leucine zipper and W2 domain-containing protein 2 (BZW2)	85084.1	79131.1	71050.2	78421.8	7043.76	37380.6	46801.3	45119.8	43100.6	5024.46	1.81951	0.00211	1.9933
Solyc06g065980	nucleic acid binding protein	77308.1	113148	32308.4	74254.9	40506.2	394372	479389	482374	452045	49968.6	0.164264	0.00053	not detected
Solyc06g066100	nucleic acid binding protein	78244.3	79261	76716.8	78074	1280.61	370585	444962	424682	413410	38448.4	0.188854	0.00011	0.942699
Solyc06g068050	nucleic acid binding protein	4125.91	10810.8	8689.12	7875.27	3415.94	27260.6	38258.5	32637.6	32718.9	5499.4	0.240695	0.00266	not detected
Solyc07g066600	phosphoglycerate kinase (PGK)	71413.5	75078.7	70772.7	72421.6	2323.25	135197	148108	157479	146928	11188	0.492906	0.00035	0.999398
Solyc08g080640	osmotin-like protein (NP24)	101550	124294	104068	109970	12468.1	145916	181921	188889	172242	23063.9	0.638465	0.01469	1.06969
Solyc09g075130	small nuclear ribonucleoprotein-like protein	39098.6	34083.6	35513.1	36231.8	2583.57	78852.2	97758.9	94380.9	90330.7	10083.1	0.401101	0.00084	1.05989
Solyc10g008140	prohibitin 1-like protein	326909	332477	325974	328453	3515.79	522487	576014	559797	552766	27447.8	0.594199	0.00015	0.777112
Solyc11g010190	prohibitin (PHB)	181556	203389	220639	201861	19585.9	328288	367326	348395	348003	19522.1	0.580057	0.00079	0.787595
Solyc12g096000	ATP-dependent RNA helicase Eif4a (SlDEAD41)	124425	132509	121063	125999	5883.07	257879	298239	317559	291226	30452.1	0.432651	0.00077	not detected
Chromatin remodeling
Solyc01g088510	dynamin like protein (DLP)	22983.8	17215.1	25629.7	21942.8	4302.8	46606.2	56414.4	60094.9	54371.9	6972.46	0.40357	0.00237	1.03288
Solyc07g062110	myosin-like protein (MLP)	70611.2	71619.1	64498.1	68909.5	3853.48	112342	127880	143884	128036	15771.8	0.538206	0.00323	1.06073
Solyc11g005330	actin	756753	782267	803884	780968	23592.5	1.16904e+06	1.39926e+06	1.3818e+06	1.3167e+06	128176	0.593125	0.00206	0.959693
Solyc11g007920	histone H2B (H2B)	545817	526037	490521	520792	28018.4	198678	265001	257134	240271	36234.7	2.16752	0.00045	1.03262
Protein degradation
Solyc01g111400	subtilisin-like protease (SBT)	64406.2	56096.4	51705	57402.5	6450.54	18920.9	14802.9	21900.4	18541.4	3563.96	3.09591	0.0008	4.62343
Solyc02g062700	26S protease regulatory subunit 6A (RPT5)	69890	56439.8	56973.3	61101.1	7616.14	31993.8	40174.7	30363.6	34177.4	5257.39	1.78776	0.00729	0.910052
Solyc03g097020	26s protease regulatory subunit	160983	159319	162387	160897	1535.98	56002	68358.1	78376.4	67578.8	11207.6	2.38087	0.00014	1.2111
Solyc03g123730	26S protease regulatory subunit 7 (RPT1)	2987.42	3755.83	8010.6	4917.95	2705.73	22868.3	22350	22563.7	22594	260.474	0.217666	0.00035	not detected
Solyc04g079200	26S proteasome regulatory subunit	9383.72	10069.2	8900.98	9451.29	587.014	22372.6	30868.4	24884	26041.7	4364.59	0.362929	0.00285	0.532685
Solyc05g012340	erlin-2 (ERLIN2)	31410.4	26909.4	30636.4	29652.1	2406.51	8222.43	8142.64	13444.2	9936.41	3038.07	2.98418	0.00092	1.04997
Solyc05g018590	26S protease regulatory subunit 8 homolog A (RPT6A)	114268	122520	121927	119572	4602.99	242891	280431	290880	271401	25236.5	0.440573	0.00051	0.529663
Solyc06g083620	26S protease regulatory subunit 4 (RPT2)	64264.1	58784.2	67701.3	63583.2	4497.39	121810	147937	148396	139381	15218.7	0.456183	0.00117	0.506231
Solyc07g053650	26S proteasome regulatory subunit (PSMD2)	86796.9	93968.3	93523.5	91429.6	4018.2	221783	267350	274658	254597	28651.8	0.359114	0.00062	0.478635
Solyc07g064130	ubiquitin	176017	120191	171653	155954	31048.3	264388	324616	333724	307576	37678.5	0.50704	0.00577	0.90421
Solyc08g083120	ubiquitin	66643.8	60307	63841.8	63597.5	3175.45	95795.6	107384	106829	103336	6536.07	0.615444	0.00069	not detected
Solyc10g084050	26S protease regulatory subunit 6B homolog (RPT3)	48421.9	48692.8	43279	46797.9	3050.48	158457	222594	221742	200931	36786.4	0.232905	0.00194	0.762519
Cell defense and protein folding
Solyc01g111170	peptidyl-prolyl cis-trans isomerase (CYP)	22407.6	25940.8	23326.6	23891.7	1833.13	39958.8	44098.7	46942.6	43666.7	3511.88	0.547137	0.00098	1.10615
Solyc02g083810	ferredoxin--NADP reductase (FNR)	45726	45277.5	34724.7	41909.4	6226.12	9396.22	15461.6	12336.2	12398	3033.17	3.38033	0.0018	1.66153
Solyc03g082920	heat shock protein 70 (HSP70)	90536.1	117224	90535.1	99431.6	15408.3	128922	173147	174129	158733	25821.4	0.626409	0.02688	0.998089
Solyc03g115230	ClpB chaperone (CLPB)	75527.8	78797.3	49026.4	67783.8	16326.5	227803	268558	224160	240174	24648.9	0.282229	0.00054	0.273626
Solyc06g009050	universal stress protein (USPA)	29552.4	36485	25700.8	30579.4	5464.98	52964.1	63701.2	66350.3	61005.2	7088.68	0.501259	0.00416	0.895365
Solyc06g076520	class I heat shock protein 20 (HSP20)	89169.2	76747.8	78420.5	81445.8	6740.74	638355	829783	771230	746456	98089.5	0.10911	0.0003	0.537165
Solyc07g049450	thioredoxin/protein disulfide isomerase (TRX7_PDI)	691653	642422	619396	651157	36912	261918	345237	342069	316408	47216.1	2.05796	0.00064	1.35142
Solyc08g062340	class II small heat shock protein Le-HSP17.6 (HSP17.6)	19150.4	12028.7	16271.2	15816.8	3582.52	61431.3	64397.5	68612.7	64813.8	3608.75	0.244034	7.5523e-05	0.618347
Solyc11g065620	sulfite reductase (SIR)	663351	706141	559260	642917	75542.5	241187	351569	324869	305875	57590.1	2.10189	0.00356	1.22015
Solyc12g015880	heat shock protein 90 (HSP90)	104838	102103	88909	98616.6	8517.59	231532	251204	245965	242900	10187.6	0.405996	4.6946e-05	1.03577
Solyc12g096900	Tir, resistance protein fragment	54992.7	51596.3	51876.6	52821.9	1885.19	13722	11543.1	3908.4	9724.5	5153.37	5.43184	0.00017	1.1293
Ribosomal proteins and translation
Solyc01g099830	60S ribosomal protein L22-2 (RPL22B)	473086	439772	428193	447017	23307.3	1.10282e+06	1.3309e+06	1.4233e+06	1.28567e+06	164955	0.347691	0.00095	0.843141
Solyc02g069850	40S ribosomal protein S25-1 (RPS25A)	73850.2	49653.2	51807.4	58436.9	13391.7	89572.2	112723	100355	100883	11584.5	0.579253	0.01424	not detected
Solyc02g070360	40S ribosomal protein S4-like protein (RPS4)	116815	126224	120209	121083	4765.16	178993	209551	205479	198007	16592.4	0.611505	0.00152	0.63393
Solyc02g070570	30S ribosomal protein S11 (RPS11)	485265	467775	437559	463533	24134	752163	910428	918566	860386	93811.6	0.53875	0.00208	0.820969
Solyc02g077990	30S ribosomal protein S5 (RPS5)	13500.7	11710.3	13565.7	12925.6	1052.97	26684.5	33346.3	32800.4	30943.7	3698.7	0.417712	0.00125	0.984736
Solyc02g079060	eukaryotic translation initiation factor 3 subunit J (EIF3J)	34003.6	29312.7	33968.8	32428.4	2698.28	55637.9	65686.2	63147.6	61490.6	5225.08	0.527371	0.00102	0.828311
Solyc03g120630	30S ribosomal protein S17 (RPS17)	38231.6	39642.6	30147.1	36007.1	5123.73	62945.1	82124.9	65095.7	70055.2	10507.8	0.513982	0.00726	not detected
Solyc04g014720	60S ribosomal protein L6 (RPL6)	39998	36657.4	37309	37988.2	1770.82	59509.3	63303.1	83636.2	68816.2	12973.9	0.552023	0.01513	0.745888
Solyc04g074300	30S ribosomal protein S5 (RPS5)	4706.07	5316.13	4212.95	4745.05	552.623	6945.14	9056.77	9061.96	8354.62	1220.65	0.567955	0.00955	0.687249
Solyc05g005690	30S ribosomal protein S9 (RPS9)	64504.3	27544.4	63490.6	51846.4	21052.3	84168.9	106433	94509.6	95037.1	11141.2	0.545539	0.03482	not detected
Solyc06g073310	ribosomal L9-like protein (RPL9)	62720	57972.4	67123.5	62605.3	4576.59	113609	124565	118634	118936	5484.26	0.526377	0.00017	0.529949
Solyc06g082670	ribosomal protein L10 (RPL10)	28319.9	24178	26989.1	26495.7	2114.61	38632.8	45222.4	47025.6	43626.9	4418.04	0.607324	0.00375	0.818492
Solyc07g005560	eukaryotic translation initiation factor 5A (EIF5A)	85361.8	73851.3	90697.5	83303.5	8609.61	232174	279926	295109	269070	32842.3	0.309598	0.00069	0.742986
Solyc08g006900	ribosomal protein L32 (RPL32)	42777.7	31486.8	41311.8	38525.4	6139.52	88039.2	109914	110117	102690	12688.5	0.375162	0.0014	not detected
Solyc09g007250	60S ribosomal protein L4/L1 (RPL4A)	28906.6	38441	31073.2	32806.9	4998.05	42332.6	50837.1	56055.5	49741.7	6926.7	0.659545	0.02644	0.769282
Solyc10g078630	40S ribosomal protein S28 (RPS28)	9683.74	11665.7	10442.8	10597.4	999.993	15441.8	23607.8	22549.8	20533.2	4440.86	0.516111	0.01943	0.690365
Solyc11g017070	eukaryotic translation initiation factor 3 subunit 2 (EIF3S2)	100450	31821.7	88796	73689.1	36723.4	171186	229057	231134	210459	34027.2	0.350135	0.00909	0.961864
Solyc11g067100	60s acidic ribosomal protein-like protein	19419.8	20528.4	23737.9	21228.7	2242.62	35148.2	37303.5	42525.3	38325.7	3793.27	0.553903	0.00255	0.904626
Solyc11g069440	ribosomal protein L12 (RPL12)	580001	562165	496226	546131	44129.4	708565	941592	910090	853416	126429	0.639935	0.01648	0.788814
Solyc11g072190	elongation factor beta-1 (EEF1B2)	48614	50299.8	53024.7	50646.2	2225.69	84131.2	99323.2	110428	97960.7	13201	0.517005	0.00361	0.380998
Solyc12g096540	40S ribosomal protein S10-like (RPS10)	34899.1	33742.8	32330.3	33657.4	1286.55	80872.9	90849	97901.7	89874.5	8556.14	0.374493	0.00036	0.587898
Metabolism
Solyc01g109360	tyrosyl-tRNA synthetase (TYRS)	15757.5	17019.6	15939.4	16238.8	682.276	923.736	8801.65	9099.27	6274.89	4636.62	2.5879	0.02116	1.05977
Solyc02g014310	polyadenylate-binding protein (PABPC)	1.32663e+06	1.25269e+06	1.29141e+06	1.29024e+06	36980.5	3.31276e+06	4.10405e+06	4.07141e+06	3.82941e+06	447724	0.33693	0.00061	2.53122
Solyc02g086880	formate dehydrogenase (FDH)	3.15095e+06	2.68371e+06	2.88277e+06	2.90581e+06	234471	1.08907e+06	1.26763e+06	1.27593e+06	1.21088e+06	105568	2.39976	0.00034	1.78363
Solyc02g091560	serine hydroxymethyltransferase (SHM)	1.31148e+06	1.25702e+06	1.34911e+06	1.30587e+06	46298.4	429527	519673	521025	490075	52440.8	2.66464	3.5463e-05	1.37984
Solyc03g025880	cleavage and polyadenylation specificity factor subunit 5 (CPSF5)	99161.3	89141.7	86945.2	91749.4	6512.16	173822	220462	211905	202063	24828.8	0.454063	0.00174	not detected
Solyc03g033310	RNA-binding protein	97324.5	90154.5	84303.6	90594.2	6521.56	159494	226005	238485	207995	42464.3	0.43556	0.00908	1.10249
Solyc04g014460	RNA binding protein	63061.3	60346.4	69918.8	64442.2	4933.29	200428	242337	245008	229258	25002.7	0.28109	0.00036	1.25969
Solyc04g074040	RNA-binding protein	46425.2	50006.3	53454.3	49961.9	3514.76	151287	183243	189160	174563	20373.6	0.286211	0.00048	1.09934
Solyc04g081880	ribonuclease P protein subunit p25 (RPP25)	36200.6	35355.6	12658.9	28071.7	13354.6	126690	127858	129110	127886	1210.37	0.219505	0.00021	0.963829
Solyc05g014470	glyceraldehyde 3-phosphate dehydrogenase (GAPDH)	54516.4	73984.3	55718	61406.2	10909.5	125281	138337	129531	131050	6659.15	0.468573	0.0007	1.29222
Solyc05g054920	splicing factor arginine/serine-rich 6	32208.9	34305.8	28489.1	31667.9	2945.86	64823.3	64041.2	73655.6	67506.7	5339.46	0.469108	0.00052	1.29132
Solyc06g009060	arginine/serine-rich splicing factor (SRSF)	391.502	1029.32	368.523	596.447	375.052	9707.69	12269.2	9804.62	10593.8	1451.69	0.0563014	0.00032	1.52815
Solyc09g066150	cytochrome P450 (CYP)	1471.39	4162.88	2000.15	2544.81	1426.01	57227.7	67921.9	70620.2	65256.6	7082.92	0.038997	0.00011	0.280219
Solyc09g075090	arginine/serine-rich splicing factor (SRSF)	86887.3	77748.6	69033.7	77889.9	8927.63	440725	561339	551764	517943	67043.4	0.150383	0.00035	1.23595
Solyc11g072340	arginine/serine-rich splicing factor (SRSF)	547185	386912	568869	500989	99386.5	770444	868966	901836	847082	68375.1	0.591429	0.00766	1.0718
Uncharacterized
Solyc01g090770	unknown Protein	63743.4	55322.8	61971.7	60346	4439.49	21747	32935.3	36061.4	30247.9	7526.11	1.99505	0.00396	1.10339
Solyc03g096850	genomic DNA chromosome 5 P1 clone MKP11	27572.4	26752.7	30234.3	28186.4	1820.2	12289.9	14724.8	14417.7	13810.8	1326.05	2.0409	0.00038	2.12743
Solyc09g005930	unknown Protein	47908	52768.7	47489.2	49388.6	2934.73	105746	131433	132405	123195	15118.9	0.4009	0.00115	0.963829
aAccession number from the International Tomato Annotation Group release version 2.3. bSWATH-MS quantification of ubiquitinated proteins in the rin mutant at orange ripening stage, with three technical replicates. cSWATH-MS quantification of ubiquitinated proteins in the wild-type at orange ripening stage, with three technical replicates. dThe average fold change of ubiquitinated proteins in rin …
