# Supplementary material for: Tomato nuclear proteome reveals the involvement of specific E2 ubiquitin-conjugating enzymes in fruit ripening
Source: Genome Biol. 2014 Dec 3;15(12):548. doi: 10.1186/s13059-014-0548-2 (PMC4269173; doi:10.1186/s13059-014-0548-2)
Supplement: Additional file 10: — Similarities in the amino acid sequence of tomato E2 ubiquitin-conjugating enzymes. [file 13059_2014_548_MOESM10_ESM.xls]

## Sheet: Additional file 10
Additional file 10. Similarities in the amino acid sequence of tomato E2 ubiquitin-conjugating enzymes.
	SlUBC1	SlUBC2	SlUBC3	SlUBC4	SlUBC5	SlUBC6	SlUBC7	SlUBC8	SlUBC9	SlUBC10	SlUBC11	SlUBC12	SlUBC13	SlUBC14	SlUBC15	SlUBC16	SlUBC17	SlUBC18	SlUBC19	SlUBC20	SlUBC21	SlUBC22	SlUBC23	SlUBC24	SlUBC25	SlUBC26	SlUBC27	SlUBC28	SlUBC29	SlUBC30	SlUBC31	SlUBC32	SlUBC33	SlUBC34	SlUBC35	SlUBC36	SlUBC37	SlUBC38	SlUBC39	SlUBC40	SlUBC41	SlUBC42	SlUBC43	SlUBC44	SlUBC45	SlUBC46	SlUBC47	SlUBC48	SlUBC49
SlUBC1	100
SlUBC2	36.36	100
SlUBC3	20.95	20.14	100
SlUBC4	27.66	43.06	20.81	100
SlUBC5	20.11	25	38.13	20.81	100
SlUBC6	32.17	87.16	20.14	41.67	25.69	100
SlUBC7	19.01	26.39	15.19	27.78	18.35	27.08	100
SlUBC8	23.23	28.97	14.42	21.77	13.3	27.59	17.53	100
SlUBC9	26.95	43.75	20.81	94.74	20.81	42.36	27.08	21.77	100
SlUBC10	23.94	29.86	16.23	32.64	18.83	29.86	20.26	18.54	32.64	100
SlUBC11	34.97	97.3	20.83	43.06	26.39	88.51	26.39	28.28	43.75	29.86	100
SlUBC12	31.72	84.46	19.18	40.69	24.66	91.22	26.71	27.21	41.38	30.14	85.81	100
SlUBC13	22.54	29.17	17.53	32.64	19.48	29.17	19.61	21.19	31.94	91.25	29.17	28.77	100
SlUBC14	7.58	10.45	13.99	12.88	12.59	9.7	10.42	12.14	10.61	36.62	10.45	10.29	34.51	100
SlUBC15	26.95	42.36	20.13	92.11	20.13	40.97	27.08	21.77	96.05	31.25	42.36	40	30.56	9.85	100
SlUBC16	15.82	21.53	17.07	20	12.71	21.53	15.89	13.55	19.31	19.21	21.53	23.29	19.21	9.35	18.62	100
SlUBC17	23.94	36.55	19.11	39.73	21.02	37.24	27.21	24.49	40.41	28.86	36.55	36.05	28.19	14.07	41.1	24.32	100
SlUBC18	21.83	29.86	17.53	31.94	20.13	29.17	20.26	19.21	31.25	84.38	29.86	28.77	87.5	37.32	29.86	16.56	27.52	100
SlUBC19	19.72	26.39	13.29	27.08	17.09	27.08	90.68	16.88	26.39	20.26	26.39	26.03	20.26	10.42	26.39	15.89	26.53	20.92	100
SlUBC20	34.97	95.95	20.14	42.36	25	88.51	26.39	28.97	43.06	29.86	95.95	84.46	29.17	8.96	41.67	22.22	36.55	29.17	26.39	100
SlUBC21	23.78	36.3	18.52	39.46	20.99	36.3	27.7	25	39.46	29.14	36.3	35.14	27.81	13.97	38.78	24	92.12	27.81	27.03	35.62	100
SlUBC22	24.48	35.62	18.52	40.14	20.99	35.62	27.7	24.34	40.14	28.48	35.62	34.46	27.15	13.97	39.46	24	92.12	27.15	27.03	34.93	97.65	100
SlUBC23	18.71	30.41	17.05	22.15	17.88	29.05	15.19	62.3	22.15	18.71	29.73	29.33	18.06	10.49	22.15	11.95	23.65	16.77	14.56	29.73	26	25.33	100
SlUBC24	35.66	95.95	20.14	42.36	25	87.84	27.08	28.97	43.06	29.17	96.62	85.81	29.17	8.96	41.67	22.22	36.55	28.47	27.08	95.95	35.62	34.93	29.05	100
SlUBC25	15.57	21.13	17.28	19.58	12.83	21.13	16.11	12.42	18.88	18.12	21.13	22.92	18.12	10.22	18.18	87.77	22.6	15.44	15.44	21.83	22.3	22.3	11.46	21.83	100
SlUBC26	26.95	43.75	20.81	93.42	20.81	42.36	27.08	21.77	98.68	31.94	43.75	41.38	31.25	10.61	97.37	18.62	41.1	30.56	26.39	43.06	38.78	39.46	22.15	43.06	18.18	100
SlUBC27	25.79	42.47	22.52	30.77	21.05	39.73	25.85	23.23	30.07	27.7	41.78	40.41	27.7	13.24	29.37	14.21	28.47	27.03	25.17	43.15	29.45	27.4	20.75	41.78	15.38	30.07	100
SlUBC28	35.66	95.95	20.14	42.36	25	87.84	27	8	43.06	29.17	96.62	85.81	29.17	8.96	41.67	22.22	36.55	28.47	27.08	95.95	35.62	34.93	29.05	100	21.83	43.06	41.78	100
SlUBC29	22.48	28.68	16.54	32.58	17.29	27.91	20.61	16.28	31.82	52.55	27.91	26.72	51.82	11.67	31.82	18.66	26.67	52.55	21.37	27.91	25.74	25	15.79	27.91	17.42	32.58	26.36	27.91	100
SlUBC30	13.41	27.4	16.67	30.14	16	28.77	19.48	17.72	30.14	15.19	27.4	27.7	15.82	8.45	29.45	15.97	24.22	15.19	19.48	28.08	22.7	23.31	17.28	28.08	15.35	29.45	20.31	28.08	16.67	100
SlUBC31	25.61	33.73	27.48	32.18	28.9	34.94	24.21	18.71	32.18	21.11	33.73	31.76	22.2	13.19	31.03	23.53	35.23	21.11	22.11	33.73	34.78	34.78	22.22	33.73	24.71	32.18	30.12	33.73	23.94	30.68	100
SlUBC32	31.25	47.97	20.81	35.42	22.82	47.3	24.32	24	36.11	24.16	47.97	45.95	25.5	8.7	35.42	18.12	31.72	24.83	24.32	47.97	29.93	29.93	25.49	48.65	17.01	36.11	43.05	48.65	23.85	31.79	23.81	100
SlUBC33	34.97	91.22	20.14	43.75	25	84.46	25.69	28.28	44.44	29.86	91.89	85.14	28.47	8.96	43.06	25	37.93	28.47	25.69	91.22	36.99	36.3	29.05	91.22	24.65	44.44	41.1	91.22	27.91	27.4	33.73	46.62	100
SlUBC34	34.27	94.59	19.44	41.67	24.31	88.51	26.39	28.28	42.36	29.17	95.95	84.46	28.47	8.21	40.97	22.92	35.86	28.47	26.39	97.97	34.93	34.25	29.05	95.95	22.54	42.36	41.1	95.95	28.68	27.4	32.53	47.3	89.86	100
SlUBC35	86.89	34.97	20.27	27.66	17.98	32.17	19.01	23.38	26.95	22.54	34.27	31.03	22.54	6.82	26.95	17.05	23.94	21.83	18.31	34.27	23.78	24.48	23.87	34.27	18.07	26.95	26.58	34.27	21.71	14.04	24.39	30.56	33.57	33.57	100
SlUBC36	40	94.96	22.61	44.07	27.83	87.39	32.17	31.03	44.92	36.52	96.64	86.55	34.78	12.38	43.22	20.69	36.75	35.65	32.17	94.96	36.44	35.59	31.93	95.8	21.05	31.94	50.42	95.8	31.25	27.35	38.89	51.26	90.76	94.12	37.39	100
SlUBC37	20.28	34.25	16.35	38.1	20.13	35.62	25.68	24.16	40.14	29.14	34.25	35.14	29.8	12.5	39.46	24	81.21	30.46	25	33.56	84.43	85.63	24.67	32.88	22.3	39.46	24.66	32.88	24.26	22.7	28.09	27.89	35.62	32.88	20.28	35.59	100
SlUBC38	18.99	23.61	24.96	24.83	24.88	22.92	19.35	13.21	24.16	16.56	24.31	21.23	17.88	12.14	23.49	15.58	22.29	17.88	17.42	23.61	22.22	22.22	18.08	23.61	15.84	24.16	17.84	23.61	17.29	14.45	45.79	21.23	23.61	22.92	16.85	24.35	20.13	100
SlUBC39	31.94	49.32	20.81	35.42	22.82	47.3	23.65	24	36.11	24.16	48.65	45.95	25.5	8.7	35.42	18.12	31.72	24.83	23.65	48.65	29.93	29.93	25.49	50	17.01	36.11	43.28	50	24.62	31.79	23.81	98.69	46.62	47.97	30.56	51.26	27.89	21.23	100
SlUBC40	36.36	98.65	20.14	43.06	25.69	88.51	27.08	29.66	43.75	29.86	97.97	85.81	29.17	10.45	42.36	22.22	36.55	29.86	27.08	97.3	36.3	35.62	30.41	97.3	21.83	43.75	42.47	97.3	28.68	28.08	33.73	47.97	91.89	95.95	34.97	96.64	34.25	23.61	49.32	100
SlUBC41	93.44	35.66	20.27	28.37	19.66	32.87	19.01	23.38	27.66	23.94	34.97	31.72	22.54	7.58	27.66	17.61	23.24	21.83	19.72	34.97	23.78	23.78	25.16	34.97	16.87	27.66	25.32	34.97	21.71	14.04	25.61	30.56	34.97	34.27	85.25	40	19.58	18.54	30.56	35.66	100
SlUBC42	69.29	31.93	17.21	29.41	18.85	30.25	19.49	23.2	28.57	27.12	31.93	29.75	26.27	10.19	29.41	13.93	21.85	25.42	20.34	31.09	21.67	21.67	27.78	31.93	14.17	28.57	27.5	31.93	21.55	18.03	27.59	27.5	31.09	31.09	67.72	35.19	20	20.49	27.5	31.93	74.8	100
SlUBC43	66.42	31.09	16.13	28.57	17.05	29.41	18.64	22.9	27.73	26.27	31.09	28.93	25.42	10.19	28.57	13.18	21.01	24.58	19.49	30.25	20.83	20.83	27.27	31.09	13.39	27.73	25.2	31.09	21.55	16.28	25.86	26.67	30.25	30.25	65.41	34.26	19.17	20.16	26.67	31.09	72.18	96.85	100
SlUBC44	22.6	36.73	22.93	31.25	17.17	36.05	15.03	21.74	30.56	19.74	36.73	35.37	19.47	7.86	29.86	12.44	28.28	18.42	16.34	36.73	27.21	27.21	23.64	36.73	11.63	31.25	32.12	36.73	21.54	19.29	29.21	36.18	36.05	36.05	22.16	36.44	26.53	15.06	35.53	36.73	23.3	25	22.83	100
SlUBC45	26.81	35.92	15.73	45.27	16.38	37.32	23.08	19.89	45.95	29.53	35.92	39.86	29.53	10	45.95	23.13	39.19	29.53	23.72	35.92	38.16	37.5	17.75	36.62	22.07	45.95	31.03	36.62	26.56	26.85	20.51	36.99	38.73	35.21	28.26	39.47	38.93	18.29	36.99	35.92	27.54	26.96	26.09	30.46	100
SlUBC46	27.78	36.99	18.95	31.25	20.26	36.99	24.67	21.71	31.94	24.5	36.99	38.36	23.18	11.59	31.94	15.23	32.41	23.84	25.33	36.99	29.93	31.29	23.72	36.3	15.44	31.94	28.95	36.3	23.85	27.27	25.88	36.42	36.99	36.99	27.78	41.18	30.61	19.33	36.42	36.99	27.78	25.21	24.17	32.9	29.05	100
SlUBC47	74.73	32.17	18.24	24.82	16.67	30.07	18.31	23.23	24.11	23.24	32.17	28.28	22.54	8.33	24.82	15.17	23.94	23.24	19.72	32.87	23.78	23.78	22.44	31.47	16.07	24.11	26.42	31.47	23.26	14.44	20.73	29.86	31.47	32.17	79.56	37.39	20.98	15.56	29.86	32.17	74.59	63.78	61.19	22.47	28.26	29.17	100
SlUBC48	18.99	25	23.53	26.17	23.69	23.61	20	14.81	25.5	15.23	25.69	21.92	16.56	12.86	24.83	15.02	22.93	16.56	17.42	25	22.84	22.84	19.21	25	15.25	25.5	18.18	25	16.54	12.78	40.33	20.55	23.61	24.31	17.42	23.48	20.13	53.72	20.55	25	18.54	20.49	18.6	14.46	17.17	18.67	15.56	100
SlUBC49	34.97	95.27	20.14	43.06	25	87.16	27.08	27.59	43.75	29.86	97.3	84.46	28.47	8.96	42.36	20.83	36.55	28.47	27.08	95.95	35.62	34.93	29.05	96.62	20.42	43.75	42.47	96.62	27.13	27.4	33.73	47.3	90.54	95.95	33.57	94.96	33.56	23.61	47.97	95.95	34.97	31.09	30.25	37.41	35.92	36.3	30.77	25	100
SlUBC50	23.08	28.47	14.19	32.64	16.77	27.78	18.3	18.42	31.94	82.5	27.78	27.4	84.38	35.21	30.56	16.45	28.19	86.88	18.95	27.78	27.81	27.15	17.31	27.78	14.67	31.25	27.52	27.78	51.09	13.84	18.89	23.49	27.78	27.08	20.28	34.78	29.14	15.13	24.16	28.47	22.38	26.05	25.21	20.92	28.19	23.03	21.68	13.82	27.78
SlUBC51	23.87	31.03	14.53	23.45	15.43	28.97	18.18	74.32	23.45	19.21	30.34	28.57	18.54	11.43	22.76	12.26	25	17.22	17.53	31.03	26.71	26.03	70.49	30.34	11.11	23.45	23.87	30.64	17.05	15.82	22.12	24.67	30.34	30.34	23.38	31.9	25.34	15.61	24.67	31.03	24.03	25.6	24.43	23.6	19.39	20.39	22.58	16.76	30.34
SlUBC52	14.77	30.77	17.86	23.94	12.7	28.67	14.29	16.25	24.65	16.99	30.77	30.56	17.65	7.8	24.65	18.8	24.66	16.99	13.64	30.07	23.65	22.97	12.96	30.07	17.86	24.65	17.55	30.07	15.91	12.54	19.1	25.68	30.77	29.37	14.86	27.83	24.32	11.6	26.35	30.77	13.71	14.29	12.7	13.57	25.33	22.52	15.25	11.54	30.07
	SlUBC1	SlUBC2	SlUBC3	SlUBC4	SlUBC5	SlUBC6	SlUBC7	SlUBC8	SlUBC9	SlUBC10	SlUBC11	SlUBC12	SlUBC13	SlUBC14	SlUBC15	SlUBC16	SlUBC17	SlUBC18	SlUBC19	SlUBC20	SlUBC21	SlUBC22	SlUBC23	SlUBC24	SlUBC25	SlUBC26	SlUBC27	SlUBC28	SlUBC29	SlUBC30	SlUBC31	SlUBC32	SlUBC33	SlUBC34	SlUBC35	SlUBC36	SlUBC37	SlUBC38	SlUBC39	SlUBC40	SlUBC41	SlUBC42	SlUBC43	SlUBC44	SlUBC45	SlUBC46	SlUBC47	SlUBC48	SlUBC49
[truncated: 4 more columns]
